# Supplementary material for: Evaluation of the Effects of Food Safety Training on the Microbiological Load Present in Equipment, Surfaces, Utensils, and Food Manipulator’s Hands in Restaurants
Source: Microorganisms. 2024 Apr 19;12(4):825. doi: 10.3390/microorganisms12040825 (PMC11052003; doi:10.3390/microorganisms12040825)
Supplement: Supplementary file 1 [file microorganisms-12-00825-s001.zip]

Archive with 1 entries (1 files):
- microorganisms-2918475-supplementary.pdf
